# Supplementary material for: Postoperative Hormone Replacement Therapy and Survival in Women with Ovarian Cancer
Source: Cancers (Basel). 2022 Jun 23;14(13):3090. doi: 10.3390/cancers14133090 (PMC9265037; doi:10.3390/cancers14133090)
Supplement: Supplementary file 1 [file cancers-14-03090-s001.zip]

Archive with 1 entries (1 files):
- cancers-1723755-supplementary.pdf
